# Supplementary material for: Subcellular Epithelial HMGB1 Expression Is Associated with Colorectal Neoplastic Progression, Male Sex, Mismatch Repair Protein Expression, Lymph Node Positivity, and an ‘Immune Cold’ Phenotype Associated with Poor Survival
Source: Cancers (Basel). 2023 Mar 20;15(6):1865. doi: 10.3390/cancers15061865 (PMC10047220; doi:10.3390/cancers15061865)
Supplement: Supplementary file 1 [file cancers-15-01865-s001.zip]

Archive with 1 entries (1 files):
- cancers-2005442-supplementary.pdf
